# Supplementary material for: Predicting the potential global distribution of an invasive alien pest Trioza erytreae (Del Guercio) (Hemiptera: Triozidae)
Source: Sci Rep. 2022 Nov 25;12:20312. doi: 10.1038/s41598-022-23213-w (PMC9700837; doi:10.1038/s41598-022-23213-w)
Supplement: Supplementary file 1 — Supplementary Information. [file 41598_2022_23213_MOESM1_ESM.xls]

## Sheet: hhh
ID	Species	longitude	latitude
1	Trioza erytreae	37.839	-0.083556
2	Trioza erytreae	37.7672	-0.107417
3	Trioza erytreae	37.8385	-0.134861
4	Trioza erytreae	35.2139	-0.16686
5	Trioza erytreae	35.2043	-0.202694
6	Trioza erytreae	35.5888	-0.203417
7	Trioza erytreae	35.2833	-0.279167
8	Trioza erytreae	35.2294	-0.310556
9	Trioza erytreae	30.5425	-25.3766
10	Trioza erytreae	34.3119	0.689167
11	Trioza erytreae	38.0831	-0.339722
12	Trioza erytreae	36.9003	-0.340833
13	Trioza erytreae	35.2611	-0.373333
14	Trioza erytreae	35.1636	-0.423056
15	Trioza erytreae	35.8119	-0.440556
16	Trioza erytreae	37.0909	-0.462722
17	Trioza erytreae	34.8564	-0.485278
18	Trioza erytreae	37.5111	-0.5165
19	Trioza erytreae	38.0014	-0.524167
20	Trioza erytreae	34.775	-0.529444
21	Trioza erytreae	37.585	-0.546694
22	Trioza erytreae	37.5862	-0.547139
23	Trioza erytreae	37.5878	-0.547722
24	Trioza erytreae	35.1019	-0.551389
25	Trioza erytreae	38.8278	-0.620556
26	Trioza erytreae	34.2881	-0.623889
27	Trioza erytreae	35.3383	-0.636111
28	Trioza erytreae	34.6961	-0.646944
29	Trioza erytreae	34.5067	-0.681667
30	Trioza erytreae	34.2931	-0.683889
31	Trioza erytreae	34.3119	-0.689167
32	Trioza erytreae	34.4758	-0.832222
33	Trioza erytreae	37.1304	-0.860778
34	Trioza erytreae	37.1373	-0.863056
35	Trioza erytreae	37.8808	-1.07896
36	Trioza erytreae	37.4081	-1.31556
37	Trioza erytreae	36.9989	-1.32139
38	Trioza erytreae	37.5856	-1.32972
39	Trioza erytreae	37.9992	-1.44861
40	Trioza erytreae	38.1953	-1.46389
41	Trioza erytreae	38.1631	-1.60944
42	Trioza erytreae	37.6625	-6.84406
43	Trioza erytreae	37.6768	-6.85489
44	Trioza erytreae	37.5718	-6.91286
45	Trioza erytreae	37.5721	-6.997
46	Trioza erytreae	37.5833	-7.05939
47	Trioza erytreae	37.5705	-7.00269
48	Trioza erytreae	37.5611	-6.98617
49	Trioza erytreae	38.6494	-5.10106
50	Trioza erytreae	38.6337	-5.10092
51	Trioza erytreae	38.6657	-5.10111
52	Trioza erytreae	39.4969	-8.96556
53	Trioza erytreae	38.6331	-5.09972
54	Trioza erytreae	35.5703	-6.23111
55	Trioza erytreae	37.5708	-6.91111
56	Trioza erytreae	37.5814	-6.99
57	Trioza erytreae	37.5731	-7.04194
58	Trioza erytreae	36.75	-6.28333
59	Trioza erytreae	37.5647	-7.04139
60	Trioza erytreae	36.8411	11.2572
61	Trioza erytreae	36.8569	11.27
62	Trioza erytreae	37.0664	10.7061
63	Trioza erytreae	38.0694	8.20278
64	Trioza erytreae	37.9314	8.95722
65	Trioza erytreae	37.3617	11.5761
66	Trioza erytreae	37.7872	12.1228
67	Trioza erytreae	34.0011	1.07797
68	Trioza erytreae	34.0071	1.10164
69	Trioza erytreae	34.0034	1.09978
70	Trioza erytreae	34.9827	1.692
71	Trioza erytreae	34.9898	1.69092
72	Trioza erytreae	33.9559	1.71008
73	Trioza erytreae	34.0444	1.13222
74	Trioza erytreae	33.9577	1.7125
75	Trioza erytreae	33.9641	1.71936
76	Trioza erytreae	33.9572	1.77814
77	Trioza erytreae	33.9572	1.13222
78	Trioza erytreae	15.173	-10.1616
79	Trioza erytreae	-8.77361	41.5103
80	Trioza erytreae	-8.70194	41.4931
81	Trioza erytreae	-8.75361	41.4519
82	Trioza erytreae	-8.75611	41.4275
83	Trioza erytreae	-8.7625	41.4308
84	Trioza erytreae	-8.74944	41.4228
85	Trioza erytreae	-8.75444	41.4053
86	Trioza erytreae	-8.65917	41.4053
87	Trioza erytreae	-8.74111	41.3572
88	Trioza erytreae	-8.65806	41.2639
89	Trioza erytreae	-8.72056	41.3156
90	Trioza erytreae	-8.62889	41.1583
91	Trioza erytreae	-8.60778	40.8794
92	Trioza erytreae	-8.65389	40.6406
93	Trioza erytreae	-8.60278	40.5989
94	Trioza erytreae	-8.73861	40.5947
95	Trioza erytreae	-8.74389	40.5786
96	Trioza erytreae	-8.72389	40.6003
97	Trioza erytreae	-8.7575	40.5489
98	Trioza erytreae	-8.73528	40.4867
99	Trioza erytreae	-8.74444	40.5767
100	Trioza erytreae	-8.78278	40.4808
101	Trioza erytreae	-8.78972	40.4397
102	Trioza erytreae	-8.73806	40.4286
103	Trioza erytreae	-8.07333	40.4469
104	Trioza erytreae	-8.67806	40.3833
105	Trioza erytreae	-8.68306	40.4747
106	Trioza erytreae	-8.12944	42.5814
107	Trioza erytreae	-8.13083	43.2725
108	Trioza erytreae	-8.61278	42.1344
109	Trioza erytreae	-9.16556	38.6767
110	Trioza erytreae	3.205	39.5683
111	Trioza erytreae	2.65139	39.6103
112	Trioza erytreae	3.07528	39.9122
113	Trioza erytreae	29.4036	-23.385
114	Trioza erytreae	30.9694	-25.4753
115	Trioza erytreae	31.0106	-25.515
116	Trioza erytreae	27.7958	-25.6097
117	Trioza erytreae	19.4247	-34.2306
118	Trioza erytreae	19.4436	-34.2472
119	Trioza erytreae	29.4033	-25.1744
120	Trioza erytreae	29.3847	-25.1597
121	Trioza erytreae	30.95	-24.3558
122	Trioza erytreae	20.1189	-33.7842
123	Trioza erytreae	30.9697	-25.4747
124	Trioza erytreae	31.0119	-25.5211
125	Trioza erytreae	31.4056	-25.8006
126	Trioza erytreae	18.8597	-33.9314
127	Trioza erytreae	18.8436	-33.9789
128	Trioza erytreae	18.7978	-34.0056
129	Trioza erytreae	20.4464	-34.0225
130	Trioza erytreae	30.1428	-23.83
131	Trioza erytreae	19.0092	-33.64
132	Trioza erytreae	31.0189	-25.3286
133	Trioza erytreae	30.9819	-25.3794
134	Trioza erytreae	29.2664	-24.3083
135	Trioza erytreae	13.5289	-1.49944
136	Trioza erytreae	33.6369	-13.9811
137	Trioza erytreae	34.9367	-15.6672
138	Trioza erytreae	33.6664	-13.9817
139	Trioza erytreae	35.0303	-15.8258
140	Trioza erytreae	29.785	-1.9
141	Trioza erytreae	29.4569	-3.49222
142	Trioza erytreae	14.5381	-22.6628
143	Trioza erytreae	18.1067	-19.5719
144	Trioza erytreae	29.2331	-2.78333
145	Trioza erytreae	11.9861	-2.93694
146	Trioza erytreae	11.5983	3.97194
147	Trioza erytreae	11.5003	3.85639
148	Trioza erytreae	31.6989	-1.56833
149	Trioza erytreae	31.7122	-1.5575
150	Trioza erytreae	31.7831	-1.40333
151	Trioza erytreae	31.6008	-1.40333
152	Trioza erytreae	37.6192	-7.04333
153	Trioza erytreae	35.7578	-6.15333
154	Trioza erytreae	36.7497	-6.28806
155	Trioza erytreae	37.6292	-6.79611
156	Trioza erytreae	37.6292	-6.79611
157	Trioza erytreae	37.7217	-6.70833
158	Trioza erytreae	37.6392	-6.70083
159	Trioza erytreae	37.5608	-6.89139
160	Trioza erytreae	11.2231	4.75556
161	Trioza erytreae	10.8278	4.77111
162	Trioza erytreae	10.7953	4.88306
163	Trioza erytreae	11.9858	2.9375
164	Trioza erytreae	11.5844	3.97167
165	Trioza erytreae	11.5358	4.15833
166	Trioza erytreae	11.5014	3.84806
167	Trioza erytreae	11.5083	3.51333
168	Trioza erytreae	11.4436	3.81806
169	Trioza erytreae	9.81778	4.84778
170	Trioza erytreae	10.4206	5.37833
171	Trioza erytreae	10.4236	5.48389
172	Trioza erytreae	10.6333	5.50611
173	Trioza erytreae	10.3208	5.40417
174	Trioza erytreae	13.5639	7.33778
175	Trioza erytreae	10.0469	5.44583
176	Trioza erytreae	-16.6306	28.2967
177	Trioza erytreae	-17.9075	28.7122
178	Trioza erytreae	-15.5489	27.9211
179	Trioza erytreae	-17.2197	28.1028
180	Trioza erytreae	-18.0247	27.7258
181	Trioza erytreae	-15.6675	28.0328
182	Trioza erytreae	-15.3875	27.9486
183	Trioza erytreae	44.0181	13.5778
184	Trioza erytreae	44	13.5
185	Trioza erytreae	47.5	15.5
186	Trioza erytreae	57.5	-20.3
187	Trioza erytreae	57.6	-20.3
188	Trioza erytreae	20.6	-17.9
189	Trioza erytreae	14.6	-14.1
190	Trioza erytreae	14.9	-9.3
191	Trioza erytreae	17.1	-12.3
192	Trioza erytreae	-5.7	-16
193	Trioza erytreae	47	-20
194	Trioza erytreae	34.3	-13.3
195	Trioza erytreae	30.9928	-25.4791
196	Trioza erytreae	30.9939	-25.4801
197	Trioza erytreae	30.5427	-25.3845
198	Trioza erytreae	31.0463	-25.4587
199	Trioza erytreae	30.9711	-25.4521
200	Trioza erytreae	30.9916	-25.4728
201	Trioza erytreae	30.2329	-23.9199
202	Trioza erytreae	30.2244	-23.9117
203	Trioza erytreae	30.3291	-23.8874
204	Trioza erytreae	30.2332	-23.9184
205	Trioza erytreae	30.2321	-23.9189
206	Trioza erytreae	30.3277	-23.8911
207	Trioza erytreae	30.3292	-23.8919
208	Trioza erytreae	30.1605	-23.8371
209	Trioza erytreae	28.2593	-25.7478
210	Trioza erytreae	30.9611	-25.5769
211	Trioza erytreae	30.9958	-25.4719
212	Trioza erytreae	30.1605	-23.8371
213	Trioza erytreae	28.2245	-25.7522
214	Trioza erytreae	31.0833	-25.1167
215	Trioza erytreae	30.9833	-25.45
216	Trioza erytreae	30.7	-24.4167
217	Trioza erytreae	28.2593	-25.7478
218	Trioza erytreae	-15.575	28.0622
219	Trioza erytreae	-16.3421	28.4761
220	Trioza erytreae	-16.5055	28.3988
221	Trioza erytreae	-16.4159	28.4929
222	Trioza erytreae	-8.82061	42.2813
223	Trioza erytreae	-8.75667	42.55
224	Trioza erytreae	-8.64744	42.4327
225	Trioza erytreae	-8.82914	42.3901
226	Trioza erytreae	-16.8472	32.6728
227	Trioza erytreae	-16.9617	32.6481
228	Trioza erytreae	-17.0562	32.6771
229	Trioza erytreae	-17.0441	32.8004
230	Trioza erytreae	-16.3483	33.078
231	Trioza erytreae	-8.67636	41.3287
232	Trioza erytreae	-8.5295	40.8825
233	Trioza erytreae	-8.80717	40.069
234	Trioza erytreae	-9.13692	38.7448
235	Trioza erytreae	-9.33436	38.9772
236	Trioza erytreae	-9.41092	39.011
237	Trioza erytreae	-9.19036	38.6499
238	Trioza erytreae	-25.6658	37.7503
239	Trioza erytreae	18.5	-12.5
240	Trioza erytreae	12.5	6
241	Trioza erytreae	44.4455	-12.2333
242	Trioza erytreae	39	15
243	Trioza erytreae	31.5	-26.5
244	Trioza erytreae	39.5	9
245	Trioza erytreae	11.75	-1
246	Trioza erytreae	38	1
247	Trioza erytreae	47	-20
248	Trioza erytreae	34	-13.5
249	Trioza erytreae	57.5833	-20.3
250	Trioza erytreae	55.6	-21.1
251	Trioza erytreae	30	-2
252	Trioza erytreae	-5.7	-15.95
253	Trioza erytreae	24	-29
254	Trioza erytreae	35	-6
255	Trioza erytreae	32.5	1.25
256	Trioza erytreae	28.5	-14.3333
257	Trioza erytreae	29.75	-19
258	Trioza erytreae	45	25
259	Trioza erytreae	47.5	15.5
260	Trioza erytreae	-8.13057	39.6945
261	Trioza erytreae	-25.4747	37.8085
262	Trioza erytreae	-16.947	32.7674
263	Trioza erytreae	-4	40
264	Trioza erytreae	-15.5	28
265	Trioza erytreae	45.5683	13.9736
266	Trioza erytreae	45.3006	15.4319
267	Trioza erytreae	44.2247	15.5056
268	Trioza erytreae	44.1903	15.3711
269	Trioza erytreae	44.2561	15.2753
270	Trioza erytreae	45.585	14.9069
271	Trioza erytreae	44.0172	13.5772
272	Trioza erytreae	44.2272	17.5656
273	Trioza erytreae	44.2072	17.5072
274	Trioza erytreae	44.1047	17.4822
275	Trioza erytreae	43.4267	16.7683
276	Trioza erytreae	43.1392	17.2822
277	Trioza erytreae	42.5264	18.195
278	Trioza erytreae	42.5086	18.2467
279	Trioza erytreae	42.5953	18.3078
280	Trioza erytreae	42.6156	18.2506
281	Trioza erytreae	42.6311	18.2508
282	Trioza erytreae	42.7719	18.225
283	Trioza erytreae	39.3227	25.6683
